# Supplementary material for: Soluble CD40 Ligand in Aspirin-Treated Patients Undergoing Cardiac Catheterization
Source: PLoS One. 2015 Aug 3;10(8):e0134599. doi: 10.1371/journal.pone.0134599 (PMC4523196; doi:10.1371/journal.pone.0134599)
Supplement: S1 Dataset — (XLSX) [file pone.0134599.s001.xlsx]

## Sheet: S1
Patient_ID	Prior MI	Prior stroke	Stent implantation	CAD	Gender	Age	BMI	Diabetes	Smoking	Hypertension	Hyperlipidaemia	Platelet count (G/L)	Hematocrit (%)	WBC (G/L)	hsCRP (mg/dL)	Aspirin dose (0=low dose;1=high dose)	Clopidogrel	Statin	PPI	ACE	Betablocker	CCB	Endpoint (0=none;1=ACS;2=stroke or TIA;3=revascularisation;4=CV death)	SCD40L (ng/mL)
1	0	0	0	1	0	66	25.01	0	0	1	0	273	35.2	6	0.72	1	0	0	1	1	1	0	0	0.488
2	0	0	0	1	0	63	25.74	1	0	1	1	173	41.2	4.9	4.67	1	0	1	0	1	1	1	0	2.709
3	0	0	1	1	0	74	30.24	0	0	0	1	158	40.2	5.9	1.28	1	0	1	0	0	1	0	0	0.434
4	0	0	0	1	1	61	39.6	0	0	1	1	242	35.3	7.3	9.47	1	0	1	0	1	0	0	3	1.112
5		0	0	1	0	58	27	0	0	1	1	195	46.4	5.6	4.08	1	0	1	1	0	1	1	1	2.908
7	0	0	0	1	0	56	24.36	0	0	0	1	281	47.3	6.2	1.13	1	0	1	1	0	0	0	0	3.782
8	0	0	0	1	0	72	33.33	0	0	0	1	150	38.7	5.1	1.07	1	0	1	1	0	1	0	0	0.995
9	1	0	0	0	0	56	30.77	0	0	1	1	267	40.3	5	0.43	1	1	1	1	1	1	0	3	1.65
11	0	0	1	1	0	66	26.83	1	0	1	1	164	27.6	4.8	0.31	1	0	1	0	1	0	0	0	1.958
12	0	0	1	1	0	79	26.96	1	0	1	0	290	34.3	12.3	5.8	1	1	0	1	0	0	0	3	0.156
13	0	0	0	1	1	58	26.67	1	0	1	1	235	34.4	7.1	3.04	1	0	1	0	1	1	0	2	4.002
14	0	0	1	1	0	68	35.65	0	0	1	1	231	37.4	7.1	12.18	1	1	1	0	0	1	1	1	2.838
15	0	0	1	1	0	75	25.19	0	0	0	1	156	41.9	6.4	3.48	1	1	1	1	0	1	0	0	2.497
18	0	0	0	1	1	58	30.16	0	0	1	1	189	39.9	4.3	1	1	0	1	0	1	1	0	1	1.01
20	0	0	1	1	0	64	30.04	0	0	0	1	177	38.2	6.1	2.85	1	1	1	0	0	1	0	1	2.431
21	0	0	0	1	0	72	35.65	1	0	1	1	236	37.7	8.5	6.22	1	0	1	0	1	1	0	1	2.281
22	1	0	1	1	0	54	33.16	0	0	1	1	214	44.4	5.6	4.25	1	0	1	0	1	1	0	0	4.878
25	1	0	0	1	1	42	26.7	0	0	1	1	215	36.7	7.2	0.08	1	1	1	1	1	1	0	3	1.541
27	1	0	0	1	0	33	36.09	1	0	1	1	149	39	9.3	5.75	1	0	1	0	1	1	0	0	2.554
28	0	0	0	1	1	74	25.6	1	1	1	0	331	34.8	9	18.61	1	1	0	0	1	1	1	0	2.585
29	0	0	1	1	0	84	24.46	0	0	0	1	196	41.8	5.3	6.62	1	1	1	0	0	1	0	1	1.355
30	0	0	1	1	0	65	27.93	0	0	1	1	197	42.7	5.5	0.61	1	0	1	0	0	0	1	1	0.646
32	0	0	0	1	0	74	23.56	0	1	0	0	289	43.9	10.5	1.72	1	0	0	0	0	0	0	0	9.536
33	1	0	0	1	0	55	22.52	0	1	1	1	215	46.4	5.7	0.79	1	1	1	1	1	1	0	0	2.989
34	1	0	0	1	0	69	28.09	0	0	1	1	183	38.6	6.5	1.99	1	0	1	1	0	1	1	0	1.382
35	1	0	0	1	0	56	35.19	0	0	1	1	259	46.3	6.7	3.17	1	0	0	0	0	1	0	3	15.072
36	1	0	1	1	1	88	24.76	1	0	1	1	983	36.8	13.6	29.13	1	1	0	0	0	1	0	0	3.637
37	0	0	1	1	0	58	40.36	0	0	0	1	191	43.4	7.8	0.94	1	0	1	1	0	1	0	3	4.104
38	0	0	0	1	1	72	23.56	0	0	1	1	292	33.9	3.7	47.31	1	0	1	0	0	1	0	0	3.126
39	1	0	0	1	0	72	28.19	0	0	0	1	257	39.3	8.2	38.45	1	1	1	0	1	1	1	0	3.808
41	1	0	0	1	0	73	30.08	1	0	1	1	149	38.3	4.5	0.33	1	0	1	0	0	1	1	0	0.318
42	0	0	0	0	1	74	21.73	0	0	1	0	351	34.4	8	13.5	1	0	0	0	0	1	0	0	3.284
44	0	0	1	1	1	59	49.04	1	1	1	1	299	41	8	77.12	1	0	1	1	1	0	0	1	3.15
45	0	1	0	1	1	64	24.56	0	0	1	1	253	36.4	5.4	0.79	1	1	1	0	0	1	0	1	0.745
46	0	0	0	1	0	58	22.29	0	0	1	1	291	37	6.3	1.46	1	0	1	0	0	1	0	3	5.332
47	1	0	0	1	1	54	23.32	0	1	0	1	277	34.4	11.5	6.95	1	0	1	0	1	1	0	0	5.798
48	1	0	1	1	1	67	34.24	1	0	1	1	302	34.6	10.9	13.27	0	0	0	1	1	1	0	0	1.394
49	0	0	1	1	0	75	22.22	0	0	1	0	194	41.8	5	2.22	1	0	0	0	0	1	1	0	9.109
50	1	0	1	1	1	72	20.9	0	1	0	1	198	39.8	5.6	3.3	1	1	0	0	0	1	0	0	0.67
54	0	0	0	0	1	50	29.26	1	0	0	0	216	33.8	6.4	2.76	1	1	0	1	1	0	0	2	0.858
56	0	0	1	1	0	48	31.54	0	0	1	1	126	39.2	5.9	2.41	1	0	1	0	1	1	0	0	1.72
57	0	1	1	1	0	70	30.08	0	0	0	1	243	49.6	7.5	2.75	1	0	1	0	1	0	0	0	1.421
59	0	0	0	1	1	47	32.49	0	0	1	1	251	32.9	6.1	4.79	1	1	0	1	0	1	1	0	0.703
60	1	0	0	0	1	49	28.72	0	1	1	1	258	43.2	8.1	10.15	1	0	1	1	0	1	0	0	2.774
61	0	0	1	1	0	56	44.85	0	0	1	1	213	36.2	7.9	8.43	1	0	0	0	0	1	0	0	2.721
62	1	0	1	1	0	37	24.51	0	0	1	1	190	43.8	8.2	0.42	1	0	1	0	1	1	0	0	2.454
66	0	0	1	1	0	57	25.86	0	0	1	1	244	40.5	6	0.47	1	0	1	0	0	1	0	0	1.018
67	0	0	1	1	1	44	33.5	1	1	1	1	246	41.6	9.1	11.22	1	1	1	1	1	0	0	3	1.89
68	1	0	0	1	0	34	31.42	0	0	0	1	190	42	6.2	3.37	1	1	1	1	0	1	0	3	1.589
69	0	0	1	1	0	41	29.83	1	0	1	1	382	38.4	4.6	0.46	1	1	0	0	0	1	1	3	1.047
70	0	0	0	0	0	42	40.56	0	0	0	1	191	41.7	13.2	4.79	1	0	0	0	0	0	1	0	2.358
72	0	1	0	1	0	59	25.63	0	0	1	1	214	39	4.7	0.14	1	1	1	0	1	1	0	0	0.478
73	0	0	0	1	0	61	25.61	1	1	1	1	272	42.5	9.6	7.05	1	0	1	1	1	0	0	0	2.146
74	1	0	0	1	0	57	31.04	0	1	0	1	170	49.1	8.6	4.07	1	0	1	0	1	1	0	0	1.915
75	0	0	1	1	1	65	32.81	0	0	1	1	227	36.1	6.4	1.75	1	0	1	0	0	1	1	0	0.98
76	0	0	0	1	1	59	32.18	1	0	1	1	252	35.4	7.5	3.66	1	0	1	1	0	1	1	0	2.814
78	0	0	1	1	1	63	19.04	0	1	1	0	211	39.7	6.8	0.18	1	0	0	0	1	1	0	1	6.238
79	0	0	0	0	0	52	29.83	0	0	0	1	254	37.8	5	0.79	1	0	0	1	0	1	0	0	1.562
80	0	0	0	1	0	58	46.55	1	0	1	1	337	40.7	9.2	23.21	1	1	1	0	0	1	0	0	1.056
81	0	0	0	1	1	62	26.69	1	0	0	0	242	40	11.8	3.25	0	0	0	1	0	1	1	0	4.536
82	0	0	0	1	1	74	45.37	1	0	0	0	286	34.3	15.7	229.71	1	1	1	0	1	1	1	4	10.257
83	0	0	1	1	0	55	23.65	0	0	0	1	306	41.9	9.6	1.19	1	1	1	1	0	0	1	1	0.722
84	0	0	0	1	0	73	38.69	0	0	1	1	293	30.7	5.2	68.51	1	1	1	0	0	1	0	0	0.798
85	0	0	1	1	1	79	38.54	1	0	1	1	327	36.5	10.9	7.33	0	0	0	0	0	1	1	0	10.59
87	0	0	0	1	1	59	60.53	1	0	1	1	249	34.5	9.1	13.41	0	0	1	0	0	1	0	0	1.74
88	1	0	1	1	0	81	27.3	0	0	1	1	179	37.7	5.3	6.3	1	0	1	0	0	1	0	0	11.671
92	1	0	1	1	0	52	37.8	0	0	1	1	408	42.7	6.7	5.29	1	0	1	0	1	1	0	0	1.843
93	0	0	1	1	1	63	57.33	1	0	1	1	274	34.5	7.4	1.53	1	0	1	1	0	1	0	0	1.327
94	0	0	0	1	0	49	29.25	0	0	1	1	131	46.9	6.9	23.86	0	0	1	0	0	1	0	0	1.413
95	1	0	0	1	1	65	28.44	0	1	1	1	158	40.4	6.8	2.35	1	1	1	1	1	1	0	1	0.933
96	0	0	0	1	0	58	46.97	0	0	1	1	295	38.2	6.3	6.25	1	0	1	1	0	1	0	3	1.4
97	1	0	0	1	0	68	25.63	1	0	1	1	142	37.2	5.4	2.12	1	0	1	0	0	1	0	0	0.487
98	0	0	1	1	1	55	23.57	0	0	1	1	228	36.5	5.2	0.15	1	0	1	0	0	0	0	0	1.552
99	1	0	1	1	0	70	28.36	0	0	1	1	183	37.7	5.4	6.11	0	0	1	0	0	1	0	0	1.45
100	0	0	0	1	1	74	32.39	1	0	1	1	256	30.6	4.9	3.24	1	0	0	1	1	0	0	0	3.683
101	1	0	1	1	0	77	30.17	0	0	1	1	180	42.2	7.5	4.16	1	1	1	0	1	1	0	0	1.401
102	0	0	0	0	0	57	23.71	0	0	0	1	227	42.3	6.1	2.77	1	1	1	0	0	1	0	0	1.089
103	0	0	0	1	1	54	38.35	1	0	1	1	255	41.5	7.2	12.46	1	0	1	1	1	1	0	0	1.115
104	0	0	0	1	0	56	39.3	0	0	1	1	224	40.6	6.9	3.34	1	1	1	0	1	1	0	1	0.448
105	0	0	0	0	1	54	25.63	0	0	0	1	237	40.8	5.6	1.72	0	0	0	0	0	1	0	0	1.586
106	0	0	1	1	0	78	22.91	1	0	1	1	234	33.9	5.6	1.54	0	1	1	1	0	0	1	0	0.832
108	1	0	1	1	1	79	23.9	0	0	1	1	242	37.9	6	1.13	0	1	1	1	0	1	0	0	1.128
109	0	0	0	0	1	56	30.34	0	1	0	0	203	42.3	6	9.91	1	0	0	0	1	1	0	0	4.193
110	1	0	1	1	1	71	25.34	1	0	1	1	338	34.7	7.1	1.12	1	0	0	1	1	1	0	3	1.551
111	1	0	1	1	0	46	38.52	0	0	1	1	340	41.8	8	3.67	0	1	1	0	0	0	1	0	0.4
112	0	0	0	1	0	61	33.96	0	0	0	1	200	42.5	6.5	12.34	1	0	0	1	0	0	0	0	9.19
113	0	0	0	0	0	45	46.55	0	0	1	0	172	43.3	8.9	7.53	1	1	0	0	0	1	0	0	3.719
114	0	0	0	1	0	78	29.54	1	0	1	1	234	33.6	5.8	105.59	1	1	1	0	1	1	1	0	4.42
115	0	0	0	1	0	47	35	1	0	1	1	288	41.3	7.9	3.82	1	0	1	0	1	0	1	0	1.29
116	0	0	0	0	1	53	25.79	0	0	1	0	264	33.8	5.4	3.4	1	0	0	0	0	1	0	0	0.502
117	0	0	0	1	0	78	25.86	1	0	1	1	143	35	9.3	2.45	1	0	1	1	0	1	0	0	0.44
118	0	0	0	1	0	54	26.09	0	0	1	1	225	40.8	5.5	6.91	1	0	0	0	0	1	0	0	1.545
119	1	0	1	1	0	61	32.04	1	0	1	1	184	35	9.9	20.54	1	0	1	0	1	1	0	2	4.671
120	0	0	1	1	0	62	32.4	1	1	1	1	183	46.5	9.9	0.99	1	0	0	0	1	0	0	0	1.165
121	0	0	1	1	0	58	25.79	0	1	0	1	168	38.3	9.5		1	0	1	1	1	1	0	0	1.639
123	0	0	1	1	0	63	36.42	0	0	1	1	159	38	7	2.57	1	0	0	0	0	1	0	0	1.293
124	0	0	1	1	1	66	29.06	1	1	0	1	252	39.5	13.3	15.9	1	1	1	1	1	1	0	4	1.743
125	0	0	0	1	1	77	38.62	0	0	1	0	198	37.8	16.7	139.24	0	1	1	1	1	1	0	0	1.759
126	0	0	0	1	1	64	41.42	0	0	1	0	304	38.2	8.5	7.62	1	0	0	0	1	1	0	0	2.118
127	1	0	1	1	0	68	30.34	0	0	1	1	236	39	5.3	1.54	1	1	1	1	0	1	0	0	1.683
128	0	0	0	1	0	74	24.1	1	0	0	1	140	38.2	4.2	2.84	1	0	0	0	0	1	0	0	1.893
130	0	0	0	1	0	58	23.52	0	1	0	1				3.83	1	0	1	0	1	0	0	0	3.649
131	1	0	1	1	0	60	25.72	0	1	1	1	242	37.7	8.3	3.92	1	0	1	0	1	1	0	3	2.033
132	0	0	0	1	0	60	34.51	1	0	1	1	166	40.7	5.1	3.34	0	0	1	1	0	1	0	0	2.377
133	0	1	0	1	1	74	34.58	1	0	1	1	176	31.9	15.3	5.35	1	1	1	0	1	0	0	0	0.362
134	0	0	1	1	1	76	23.59	0	0	0	1	184	33.5	4.1	1.54	0	1	1	0	0	1	0	0	4.248
135	0	0	0	1	0	52	29.57	0	0	1	1	318	47.3	14.6	3.59	1	0	1	1	0	1	1	0	5.943
136	1	0	1	1	0	65	26.31	1	0	1	1	218	39	6.1	11.92	1	0	1	0	0	1	0	3	0.587
137	0	0	0	0	1	52	40	0	0	1	1	156	38.8	5.5	6.79	0	1	1	1	0	1	0	0	2.264
138	0	0	1	1	0	53	36.77	0	1	1	1	193	48.6	7	0.67	1	1	1	0	0	1	0	0	0.309
139	1	0	0	1	0	58	24.51	0	0	1	1	287	44.7	7.5	0.57	1	0	1	0	1	1	0	0	2.049
140	0	0	1	1	0	48	36.12	0	0	1	1	349	39.5	7	3.75	1	0	1	0	0	1	0	0	1.987
141	0	0	0	0	0	40	27.21	0	1	0	1	238	37.8	4.5	0.26	1	0	1	0	1	1	0	0	0.654
142	0	0	1	1	0	63	27.21	0	0	1	1	128	40.5	5.7	0.7	1	0	1	0	0	1	0	0	0.949
144	1	1	0	1	1	68	27.21	0	0	1	1	207	31.4	7	1.81	1	1	1	1	1	1	1	1	0.84
145	0	0	0	1	1	72	25.92	0	0	1	1	252	34.9	10.1	2.83	1	0	0	0	0	1	1	2	1.31
146	1	0	0	1	0	52	27.3	0	1	0	1	161	44.8	6.3	5.08	1	1	1	1	0	0	1	0	5.473
147	0	0	1	1	0	57	25.69	0	0	0	1	148	40.8	5.9	0.2	1	1	1	0	0	1	0	0	0.644
149	1	0	1	1	1	81	25.46	0	0	1	1	190	34.8	6.8	4.76	1	0	1	0	1	1	0	0	10.708
152	1	0	0	1	0	66	25.79	0	1	0	1	250	38.8	7.1	0.49	0	0	1	0	0	1	0	0	1.606
153	0	0	1	1	1	58	33.63	1	0	1	1	217	38.8	5.8	7.09	1	0	1	0	0	1	1	3	8.786
154	1	0	1	1	0	61	26.99	0	0	0	1	146	45.1	5.2	1.19	0	0	1	0	0	1	0	0	0.606
155	0	0	1	1	1	64	36.17	0	0	1	1	221	35.1	5.5	9.99	0	0	1	1	0	1	0	3	3.201
156	0	0	0	1	0	73	25.21	0	0	1	1	140	36.3	5.2	0.28	1	0	1	0	0	1	0	0	0.859
157	0	0	1	1	1	81	21.19	0	0	1	1	209	34.6	5	1.25	0	0	1	1	0	0	1	0	3.782
160	0	0	1	1	0	56	34.88	0	0	1	1	220	43.8	6.3	1.12	1	0	1	0	1	0	1	3	0.331
161	1	0	1	1	0	55	34.09	0	0	1	1	351	39.6	6.9	3.08	1	1	1	1	0	1	1	3	4.25
162	1	0	1	1	0	54	31.11	0	0	1	1	232	47	6.7	1.14	1	0	1	0	0	1	0	3	2.504
163	0	0	1	1	0	56	23.2	0	1	0	1	160	36.2	5	10.4	1	0	1	1	1	1	0	0	4.938
165	0	0	0	1	1	50	26.68	1	0	1	1	258	34.1	5.6	4.21	1	1	1	0	0	0	1	0	1.21
166	0	0	1	1	0	54	29.6	0	0	1	1	122	37.1	4.6	1.17	0	1	0	1	1	1	0	3	4.235
167	0	0	0	1	0	56	28.27	0	0	1	1	236	43.9	7.7		0	0	0	0	0	0	1	0	2.267
168	1	0	1	1	1	61	30.75	0	0	1	1	296	40.1	8.3	3.51	1	0	1	0	0	1	0	0	0.965
169	0	0	0	0	1	71	25.23	0	0	1	1	205	35.1	6.6	0.98	0	0	1	1	1	1	0	0	1.156
170	0	0	0	1	0	71	28.8	0	0	1	1	212	42.3	6.7	1.48	1	1	1	0	1	1	1	0	0.275
172	1	0	0	1	1	56	23.84	0	0	0	1	203	43.9	6.7	1.39	1	1	1	1	1	1	0	0	0.875
173	0	0	0	0	1	57	19.77	0	1	0	0	201	38.6	6.2	1.67	1	0	0	0	0	1	0	0	2.31
174	0	0	0	0	0	61	24.26	1	0	1	1	183	40.9	6.6	0.97	1	0	1	0	1	0	0	0	10.811
175	0	0	0	1	0	46	24.42	0	1	1	1	179	35.8	6.8	3.91	1	0	1	1	0	0	0	3	2.566
177	0	1	0	1	1	59	34.57	1	0	1	1	206	33.3	4.8	1.98	1	0	1	0	0	1	1	0	0.487
179	0	0	0	1	0	50	24.05	0	0	0	1	421	36.2	11.6	7.52	0	1	0	0	0	0	0	0	8.442
182	1	0	0	1	1	50	39.27	1	0	1	1	284	34.4	7.5	9.74	0	1	1	0	1	1	0	0	0.348
183	0	0	0	1	0	60	46.07	1	0	1	0	184	40.7	7.4	1.92	0	0	0	0	1	1	0	0	10.202
185	0	0	0	1	0	75	24.62	0	0	1	1	151	40.7	17.7	4.55	1	0	1	0	1	1	0	0	5.36
186	1	0	0	1	0	61	32.22	0	0	1	1	226	43.6	8.1	0.41	0	0	1	1	1	1	1	0	0.873
187	1	0	1	1	0	56	30.99	0	0	1	1	268	42.9	8.3	14.84	1	1	1	0	0	1	0	0	1.742
188	1	0	1	1	0	58	29.19	0	0	1	1	177	43.4	6.4	1.57	1	1	1	1	1	0	0	0	1.885
189	0	0	0	1	0	65	28.95	0	0	0	1	187	39.2	6.4	2.14	1	0	1	0	0	1	0	0	3.602
190	0	0	1	1	0	48	24.39	0	1	0	0	261	41.1	9	0.29	1	1	0	0	0	0	0	0	1.157
191	1	0	0	1	0	54	29.65	0	0	1	0	167	39.9	7	66.84	1	1	1	0	1	1	0	0	1.158
192	1	0	0	1	0	66	37.81	0	0	1	1	203	39.4	8.3	5.59	1	0	1	0	0	0	0	0	4.79
193	0	0	0	0	0	47	40.34	0	0	0	0	169	41.9	5	0.8	1	1	0	0	0	0	0	0	0.965
194	0	0	1	1	0	65	37.92	0	0	1	1	267	43.6	7.8	1.11	1	1	1	0	1	1	0	0	0.527
195	0	0	1	1	0	70	34.4	0	0	1	0	272	38	4.9	1.05	0	0	0	0	1	1	1	1	2.74
196	0	0	0	1	0	62	31.12	1	0	1	1	186	39.6	7.2	0.19	1	0	1	0	0	1	0	0	2.634
197	0	0	0	1	1	63	29.83	0	0	1	1	283	40.1	8.6	6.44	1	0	0	1	0	1	1	0	8.471
198	0	0	0	1	0	69	22.9	0	1	1	0	103	38.6	5.5	2.63	1	1	0	0	1	1	0	0	2.929
199	0	0	1	1	1	65	34.96	1	0	1	1	254	34.5	15.8	10.5	0	1	1	1	0	0	1	0	4.979
200	1	0	0	1	0	44	41.96	1	1	1	1	221	40.2	8.2	4.99	1	0	1	0	0	1	1	1	2.56
201	0	0	1	1	0	57	33.8	1	1	1	0	241	45.6	7.9	4.59	1	0	0	0	0	0	0	0	1.981
202	1	1	0	1	0	72	26.22	0	0	1	1	215	37.5	4.6	0.64	0	0	1	0	1	1	0	0	2.13
203	0	0	0	0	1	53	35	1	0	1	1	258	32.2	6	5.72	1	1	1	1	0	1	0	3	2.156
205	0	0	1	1	0	69	32.14	0	0	1	0	193	40.5	5.2	2.01	0	1	0	0	0	0	1	0	1.688
206	0	0	0	0	0	59	23.64	0	0	0	0	266	41	16.6	75.09	1	0	0	1	0	1	0	0	4.034
207	0	0	0	1	0	55	26.54	0	1	1	1	200	34.6	6.3	0.26	1	0	1	1	0	1	1	0	2.091
208	1	0	0	1	0	40	38.34	1	0	0	1	253	35.4	5.4	1.97	1	0	1	0	1	1	0	0	3.785
209	0	0	0	0	0	52	24.54	0	1	0	0	138	40.3	5.6	1.61	1	1	0	1	0	0	0	0	1.384
210	0	0	0	1	0	61	32.22	1	0	1	1	163	34.2	4.7	0.27	0	0	1	0	1	1	1	0	1.204
211	0	0	0	1	1	74	23.56	0	0	1	1	254	36.5	7.9	2.51	0	1	1	0	1	1	0	0	6.604
213	1	0	1	1	1	62	30.01	0	0	1	1	237	35.5	5.4	1.75	1	1	1	1	0	1	1	0	1.114
214	0	0	0	1	0	54	28.27	0	1	0	1	256	42.3	8.2	0.69	0	1	1	0	0	0	1	0	0.342
216	0	0	0	1	0	83	25.06	0	0	1	1	124	38.1	5.7	0.26	1	1	1	0	1	1	1	0	0.505
217	0	0	0	1	1	60	28.87	0	0	1	1	321	39.8	10.9	1.73	1	0	0	0	1	0	1	0	7.097
218	0	0	0	1	0	64	28.27	0	0	0	1	249	34.2	4.2	9.93	0	1	1	0	1	1	0	0	3.513
219	0	0	1	1	0	61	31.46	0	0	0	1	126	42.2	4.4	0.72	1	1	1	1	0	0	1	1	1.211
223	0	0	0	0	1	62	28.95	0	0	0	0	270	40.5	6	29.06	1	0	0	1	0	1	0	0	5.455
224	0	1	1	1	1	78	32.42	0	0	1	1	235	33.6	5.4	18.09	0	1	1	0	1	0	1	0	1.789
225	1	0	0	1	0	45	33.68	0	0	1	1	182	43	6.4	1.11	1	1	1	1	0	1	1	0	7.517
226	0	0	0	0	1	43	41.33	0	0	0	1	259	38.6	6.8	4.33	0	0	1	1	0	0	0	0	0.868
228	0	0	0	0	1	60	36.12	0	0	0	1	228	32.7	4.2	2.62	1	0	0	0	0	1	0	0	2.027
229	0	0	1	1	0	60	33.91	0	0	1	1	240	44.8	7.6	2.77	0	0	1	0	0	1	0	2	2.749
230	0	0	1	1	0	54	28.02	1	1	1	1	154	41.6	8	0.84	0	0	1	0	0	1	1	0	4.622
231	0	0	0	1	0	55	33.38	0	0	0	1	175	38.6	5.7	8.99	1	1	1	0	0	1	0	0	1.434
233	0	0	1	1	1	56	39.02	0	1	0	0	410	41.4	10.7	15.77	0	0	0	0	1	1	0	4	5.052
234	0	0	0	1	0	54	24.4	0	0	1	1	221	49.3	5	1.12	1	0	1	0	1	0	0	0	3.767
235	0	0	0	1	0	83	28.07	0	0	1	1	282	37.5	6.5	2.74	0	1	1	0	1	0	1	0	4.007
236	0	0	0	1	1	79	18.62	0	0	1	1	258	30.2	5.2	8.53	0	1	1	0	0	1	1	0	6.594
237	0	0	1	1	0	54	33.36	0	0	1	1	298	44.8	8.5	9.39	1	1	1	0	0	1	0	0	4.689
238	0	0	0	1	0	70	36.73	0	0	1	0	317	40.1	10.1	18.66	1	1	0	0	1	0	1	0	2.49
239	0	0	1	1	0	86	23.84	0	1	1	0	239	40.2	4	6	1	1	0	1	1	1	1	0	1.876
240	0	0	1	1	1	46	29.45	0	1	0	1	327	32.4	9.4	10.71	1	0	0	0	0	1	0	0	2.136
241	1	0	0	1	0	61	28.34	0	0	1	1	178	40.7	5.9	0.57	1	1	1	0	0	1	0	0	1.499
242	0	1	1	1	1	58	29.83	1	0	1	1	195	35.9	5.8	3.47	1	0	1	0	1	1	1	1	2.688
244	0	0	1	1	1	81	19.65	0	0	1	1	225	32	4.7	0.31	1	0	1	1	0	1	1	1	1.492
245	0	1	1	1	1	57	34.16	0	0	0	1	249	36.3	10.2	8.75	0	1	1	1	1	1	0	0	1.431
246	1	0	1	1	1	72	28.59	1	0	1	1	137	31.8	5.5	4.11	0	0	1	1	0	1	0	1	4.515
248	0	0	1	1	1	79	27.32	0	0	1	1	271	34.6	4.6	3.96	1	0	0	0	0	1	0	0	3.993
249	0	0	0	1	1	62	38.58	0	0	1	1	285	32.8	7.8	73.74	0	0	1	0	0	1	1	0	5.111
251	0	0	1	1	0	74	32.14	0	0	1	1	199	37	5.3	11.19	1	1	1	1	0	1	0	1	0.999
253	1	0	0	1	0	70	22.5	0	0	1	1	216	35.4	8.4	7.07	1	0	0	1	0	1	1	0	1.126
254	0	0	1	1	0	62	23.32	0	0	1	1	220	38.7	7.7	1.71	0	0	1	1	1	1	0	0	1.838
255	0	0	0	0	1	64		0	0	0	1	236	34.2	7	1.1	0	0	1	0	0	1	0	0	7.69
256	1	0	0	1	0	62	29.41	1	0	0	1	222	31.3	10.2	65.93	0	1	1	0	0	1	0	0	3.103
257	1	0	0	0	0	59	23.95	0	1	1	1	188	50.2	8.7	0.93	0	0	1	0	1	1	0	0	5.987
258	0	0	0	0	1	76	28.91	0	0	0	0	369	34.7	9.3	3.33	0	0	0	0	1	1	0	0	9.373
259	0	0	0	0	1	59	30.35	0	0	0	1	185	41.1	7.7	2.07	1	0	0	0	0	1	0	0	5.21
260	0	0	0	1	1	71	21.18	0	1	1	1	273	39.7	7.9	11.1	0	0	1	0	0	1	0	0	2.903
261	0	0	0	0	1	46	35.13	0	0	1	1	364	33	6.8	4.81	0	0	1	0	0	1	0	0	2.369
263	0	0	0	1	0	65	25.47	0	0	0	1	178	40.1	5.7	2.38	1	1	1	1	1	0	0	0	3.863
264	1	0	1	1	0	59	37.03	1	0	1	1	287	40.4	8.4	10.44	1	0	1	0	0	1	0	0	3.184
265	0	0	0	1	1	52	35.36	0	0	1	1	159	37.6	5.8	4.1	0	0	1	0	0	1	0	0	0.91
266	1	0	1	1	0	72	29.83	1	0	1	1	178	43.2	8.2	15.64	0	0	1	1	1	1	0	3	3.135
267	0	0	1	1	0	61	30.47	0	0	1	1	218	36.1	7.3	6.51	0	0	1	1	1	0	0	0	0.306
268	1	0	0	1	0	55	35.21	1	0	1	1	253	38.5	7.7	7.56	1	0	1	0	1	1	1	0	0.604
269	0	0	1	1	0	51	29.16	0	0	0	1	194	41.6	4.7	0.11	0	0	1	0	0	1	0	0	2.975
270	0	0	1	1	1	86	26.21	0	0	1	1	280	35.8	6.4	1.59	0	0	1	0	1	1	1	0	1.178
271	0	0	0	1	1	64	24.32	0	0	1	1	166	40.7	5.6	3.66	1	0	1	0	1	1	0	0	0.913
273	1	1	0	1	0	66	37.03	1	0	0	1	180	40.7	9.3	2.02	0	0	1	1	1	1	0	0	2.129
276	0	0	0	0	1	63	24.09	0	0	0	1	193	29.6	4.9	8.57	1	0	0	0	0	0	0	0	0.539
277	1	0	1	1	0	77	26.83	1	0	1	1	162	34.8	10	28.88	1	0	1	0	1	1	1	0	0.897
278	0	0	1	1	1	72	30.22	0	1	1	1	148	46.3	10	2.74	0	0	0	0	1	1	0	0	12.201
280	0	0	0	1	0	61	35.43	1	1	1	0	201	44.3	8.5	10.62	1	0	0	0	1	1	1	0	2.897
281	0	0	0	1	1	45	35.68	1	0	1	1	343	38.3	6.9	1.8	1	0	0	0	0	1	0	3	5.362
282	0	1	1	1	0	67	40.08	1	0	1	1	226	43.6	9	3.86	1	1	1	0	1	1	0	3	0.494
283	0	0	0	0	0	60	26.96	0	0	0	1	251	42.5	11.3	1.21	1	1	1	0	0	1	0	0	1.918
284	0	0	1	1	0	53	27.4	0	0	0	1	205	39.5	7	0.41	1	0	0	0	0	1	0	0	1.744
285	0	0	0	1	0	59	31.28	0	0	0	1	188	41.2	5.8	5.71	1	1	1	0	0	0	0	1	2.452
286	0	1	1	1	0	72	26.35	0	0	1	1	176	39.2	6.1	2.38	0	1	1	0	0	1	1	0	6.082
287	1	0	0	1	1	47	25.4	0	0	1	1	257	38.4	8	0.83	1	0	1	0	1	0	1	0	1.222
288	0	0	0	1	0	86	20.73	1	0	1	1	327	32.7	9.2	167.57	1	0	1	1	1	1	0	0	6.78
289	0	0	0	0	0	50	31.43	0	0	0	1	157	43.9	4.5	2.53	0	0	1	0	0	0	0	0	3.828
290	0	0	0	1	0	78	19.6	0	0	0	0	223	36.4	4.3	0.91	1	1	0	0	0	0	0	0	2.139
291	0	0	0	1	0	67	23.56	0	0	1	1	177	35	5.5	5.85	1	0	1	1	0	1	0	0	4.224
292	0	0	0	1	1	40	31.51	1	1	0	0	256	35.7	6.5	0.33	1	0	0	0	0	1	0	0	2.042
293	0	0	1	1	0	60	38.66	1	1	1	1	211	42.3	6.1	3.42	0	0	1	0	1	1	0	0	3.202
294	0	0	1	1	0	49	30.49	0	0	1	1	237	46.7	6.7	0.44	1	1	1	1	1	1	0	0	0.283
295	1	0	0	1	0	64	30.49	0	0	1	1	162	40.2	6.4	3.55	1	1	1	0	0	0	1	3	2.021
296	0	1	1	1	0	52	22.82	1	0	0	1	211	44.3	3.9	1.02	0	1	1	0	1	0	0	1	0.93
297	0	0	0	1	1	76	28.91	1	0	1	1	211	39.4	8.5	11.33	1	1	1	1	0	1	0	0	1.572
298	0	0	0	1	1	76	29.26	0	0	0	1	163	36.1	4.9	1.91	0	0	1	0	0	0	0	0	6.765
299	1	0	1	1	1	37	26.67	0	0	1	1	191	39.3	8	0.86	1	1	1	1	1	1	0	1	1.604
300	0	0	0	0	0	61	27.95	0	0	0	0	160	46.2	8.1	0.52	1	0	0	1	1	0	0	0	2.144
301	0	0	0	1	0	73	31.7	1	0	1	1	180	35.1	7.5	5.03	1	1	0	0	1	1	1	1	3.307
305	1	0	0	1	0	76	25.93	0	0	1	1	166	47.4	5.3	0.36	1	0	1	0	0	1	0	0	5.853
306	1	0	0	1	1	59	29.27	0	1	1	1	234	39.1	8.7	6.64	1	0	1	0	1	1	0	1	9.717
307	0	0	0	1	0	54	32.14	0	0	1	1	210	48.2	6.1	5.51	0	0	1	1	0	1	0	0	3.158
308	0	0	0	0	0	85	28.83	0	0	1	1	122	36.8	4.4	31.74	1	1	0	1	0	1	0	0	2.014
309	0	0	1	1	0	59	43.2	1	0	1	1	159	43.2	7.2	4.38	1	1	1	0	1	1	0	3	5.579
310	1	0	0	1	0	90	22.91	0	0	1	1	203	38.5	7.5	1.03	0	1	0	1	0	0	0	0	0.632
311	0	0	0	1	0	68	23.61	1	0	1	1	163	44.4	4.4	0.21	1	0	1	0	1	1	0	0	0.323
312	1	0	0	0	0	60	23.61	0	0	0	1	213	42.3	6	4.87	1	0	1	0	0	0	0	0	5.644
313	0	0	1	1	1	45	32.38	0	1	0	0	316	41.8	11.5	2.21	0	1	0	0	0	1	0	0	1.275
315	0	0	0	0	0	69	26.83	0	0	1	1	162	35.7	8.7	9.81	0	1	0	1	0	1	1	0	5.884
316	1	0	0	1	0	72	31.5	0	0	1	1	151	34.8	3.2	2.93	0	1	1	0	0	1	0	0	0.398
317	1	0	1	1	0	68	33.89	1	0	1	1	196	37.4	7.5	5.07	0	1	1	0	1	0	0	1	0.251
318	0	0	1	1	0	65	24.09	1	0	1	1	120	44	6.1	0.79	0	1	0	0	1	1	0	0	0.108
319	0	0	1	1	0	61	33.18	0	0	0	1	247	45	5.7	0.96	0	0	1	1	0	0	0	3	2.968
320	1	0	0	1	0	68	29.6	1	0	1	1	231	36.7	7	0.85	1	0	1	1	1	1	0	0	3.662
321	1	0	0	1	0	63	24.33	0	0	0	1	178	41.4	6.2	0.97	1	0	1	0	1	0	0	0	2.414
322	1	0	0	1	0	76	36.39	1	0	1	1	308	37.7	8.1	4.02	0	0	1	0	1	1	0	0	0.968
323	0	0	1	1	1	63	34.24	1	0	1	1	456	36.4	12.1	31.16	1	1	1	1	0	0	1	3	0.992
325	0	0	0	0	1	58	32.27	0	0	0	0	223	36.2	5.6	3.2	0	1	0	1	0	1	0	0	6.2
326	1	0	0	1	0	78	25.05	0	0	1	1	170	39.8	6	9.46	0	0	0	0	0	1	0	0	2.29
327	0	0	0	1	0	51	23.46	0	0	0	1	197	42.6	5.2	0.44	1	1	1	0	0	1	0	3	0.83
328	0	0	1	1	1	54	36.8	0	0	1	1	218	37.9	5.8	13.89	1	0	1	0	1	1	0	0	1.494
330	0	0	0	0	1	60	30.22	1	0	0	1	202	35.2	5.1	3.93	1	1	1	0	1	1	0	0	3.685
331	1	0	1	1	0	50	25.93	1	1	1	1	165	34.4	7	35.32	0	1	0	1	1	1	0	1	2.738
332	0	0	1	1	0	52	34.4	0	0	1	1	229	41.3	8.6	5.47	1	1	1	0	0	1	1	0	6.545
335	0	0	0	0	0	60	28.24	0	0	0	1	230	41	8.6	7.3	1	1	1	0	0	1	0	0	8.928
336	0	0	1	1	1	74	22.21	0	0	1	1	188	38.1	4.6	0.54	1	0	1	0	1	0	0	3	0.657
337	1	0	0	1	0	74	37.87	1	0	1	1	139	37.6	4.2	3.11	1	0	1	0	1	1	0	0	5.42
338	0	0	0	1	0	61	26.85	0	0	1	1	242	37.5	4.9	1.27	1	0	1	1	0	1	0	0	1.449
339	1	1	0	1	1	69	29.43	1	0	1	1	262	31.7	8.7	19.65	1	1	1	0	1	1	1	0	6.457
340	1	0	0	1	0	53	28.41	0	1	1	1	199	46.8	5.9	2.3	1	1	1	0	0	1	1	3	0.946
343	0	0	1	1	0	47	38.66	0	1	0	1	223	43.1	12	32.82	1	0	1	0	0	0	0	1	1.449
344	0	0	0	0	1	60	29.45	0	0	1	1	266	37.7	5.3	10.82	1	0	0	0	0	1	0	0	4.063
346	0	0	1	1	0	85	30.82	0	0	1	1	158	43.1	6	1.41	1	1	1	0	1	1	0	1	0.922
348	1	0	0	1	1	70	29.03	0	0	1	1	166	35.7	6.9	11.06	0	0	1	1	0	1	0	0	0.945
349	0	0	1	1	0	60	29.97	1	0	1	1	210	39.6	5.2	0.27	1	1	1	0	1	0	1	0	3.778
351	0	0	0	1	1	61	34.57	0	0	1	0	295	39.6	5.4	19.38	0	0	0	0	0	1	0	0	9.986
353	0	1	1	1	0	61	29.55	1	0	1	1	210	37.3	4.5	2.15	1	0	1	0	1	0	0	0	2.371
355	0	0	0	1	0	48	32.25	0	0	1	1	286	38.7	7.8	2.82	1	1	1	0	0	1	1	0	1.358
356	0	0	1	1	0	67	37.37	1	0	1	1	160	39.9	4.8	10.16	1	0	0	0	0	0	0	0	0.726
358	0	0	0	0	0	54	26.91	0	0	1	1	284	45	6.7	4.55	1	1	0	0	1	1	0	0	3.934
359	0	0	0	1	1	64	35.42	1	1	1	1	172	51.3	11	20.16	1	0	1	0	1	1	0	0	6.184
360	1	0	1	1	0	47	29.76	1	0	1	1	212	38.7	6.2	0.45	1	1	1	0	0	1	0	1	1.823
361	0	0	0	1	1	78	23.71	1	0	0	0	260	38.4	6.7	2.16	1	0	0	1	1	1	0	0	7.7
362	1	0	0	1	0	70	30.8	0	0	1	1	210	41.2	3.8	1.78	1	1	1	0	1	0	0	3	5.654
363	0	0	1	1	0	85	25.76	1	0	1	1	280	33.4	6.9	6.39	1	1	1	0	1	1	1	3	0.967
364	0	0	0	1	0	57	36.39	0	0	1	1	223	42.8	5.7	0.29	1	0	1	0	1	1	0	0	2.392
365	0	0	0	1	1	58	45.33	1	0	1	1	280	31.4	8	5.25	1	0	1	1	1	1	0	0	1.952
366	0	0	1	1	0	56	27.21	1	0	1	1	344	39.2	4.6	0.35	1	0	1	0	1	0	0	0	4.167
367	0	0	0	1	0	47	29.62	1	0	1	1	230	39.3	6.5	8	1	1	0	0	0	0	0	0	2.617
368	0	0	0	1	0	80	33.6	0	0	1	1	198	40.6	5.4	5.93	1	0	1	0	1	1	0	0	2.644
369	0	0	0	1	1	58	41.11	1	0	0	1	223	33.4	4.9	14.7	0	1	1	0	1	0	0	0	4.013
370	0	0	0	1	0	66	37.03	1	1	1	0	242	43.7	9.3	0.95	1	0	1	0	1	0	0	0	2.993
371	0	0	0	1	1	65	34.02	1	0	1	0	224	35.5	5.7	10.93	0	0	0	0	0	1	0	0	0.646
372	1	0	0	1	0	73	32.62	1	0	1	1	232	43.7	6.8	3.39	1	1	1	0	1	1	0	3	0.386
373	0	0	0	1	0	41	41.59	0	1	1	1	282	41.7	5.3	1.63	1	1	1	0	0	1	0	0	2.919
374	0	0	1	1	0	50	36.39	1	0	1	1	255	41.9	5.5	5.09	1	0	0	0	1	1	0	0	1.601
375	0	0	0	1	0	54	30.05	1	0	0	0	571	52	13.5	1.52	1	0	1	0	0	1	0	0	2.512
376	0	0	0	0	0	55	36.58	0	0	1	1	142	43.9	8.8	3.29	1	0	1	0	0	1	0	3	7.05
377	0	0	1	1	1	60	36.07	1	0	1	0	324	45.3	5.8	5.68	0	0	0	0	1	1	0	0	6.883
378	0	0	1	1	0	75	27.47	0	0	0	1	183	38.2	3.4	3.82	1	0	0	0	1	0	0	0	0.821
379	1	0	1	1	0	62	27.47	0	0	1	1	229	39.1	11.1	1.99	1	0	1	0	1	1	0	1	1.877
380	0	0	1	1	0	46	31.14	0	0	1	0	210	43.1	6	2.25	1	0	0	0	1	1	0	0	2.812
383	0	0	0	0	0	67	27.4	0	0	1	1	149	42.9	7.2	1.17	1	1	1	1	0	1	0	0	1.912
384	0	0	1	1	0	51	29.83	1	0	0	1	265	31.7	7.3	1.64	0	0	1	0	1	1	0	3	9.073
385	0	0	0	1	1	74	29.27	0	0	1	1	215	39.8	5.3	4.57	0	0	0	0	1	1	0	0	5.81
386	1	0	1	1	0	54	37.24	1	0	1	1	231	39.8	10.4	7.55	1	0	1	0	1	1	0	0	3.702
387	0	0	0	0	0	50	44.44	1	0	1	1	219	39.5	5.7	1.48	0	1	1	0	1	0	0	0	0.203
388	0	0	0	0	1	63	25.68	0	0	1	1	251	38.2	5.7	2.49	1	0	0	0	0	1	0	0	1.697
389	1	0	0	1	0	66	30.2	0	0	1	1	199	39.5	2.9	0.5	1	1	1	0	0	0	1	0	0.575
390	0	0	0	0	1	49	25.76	0	0	0	1	248	41.9	10.3	6.32	1	1	1	1	0	1	0	0	4.009
391	1	0	1	1	0	70	29.62	0	0	0	1	113	37.4	4.6	0.32	1	0	1	0	0	0	0	0	5.595
392	0	0	0	1	0	83	28.34	0	0	1	1	124	43	8.3	4.91	1	0	1	0	0	1	1	0	2.518
393	1	0	1	1	0	63	34.18	0	1	0	1	205	40.9	6.7	11.4	1	1	1	0	0	1	0	0	5.174
394	0	0	1	1	1	71	26.33	1	0	1	1	275	39.7	6	0.28	1	1	1	1	0	1	0	0	1.981
395	1	0	0	1	0	53	29.34	0	0	1	1	171	40.5	5.3	0.83	1	1	1	1	1	1	0	0	2.253
396	0	0	0	0	0	37	37.49	0	0	1	1	283	45.3	6.5	7.88	0	1	1	0	0	1	0	0	4.744
397	0	0	1	1	0	65	30.49	1	0	1	1	183	44.5	7.9	4.52	1	0	0	0	0	1	1	0	1.428
398	1	0	0	1	1	74	43.94	1	0	1	1	197	28.7	5.3	1.32	1	0	1	0	0	1	1	1	1.323
399	1	0	0	1	0	42	37.5	0	0	1	1	307	39.6	6.7	3.07	1	1	1	0	1	1	0	3	0.704
400	0	0	1	1	0	52	30.62	0	0	1	1	195	40.4	6	9.17	1	1	1	0	0	1	0	0	1.924
401	0	0	0	0	1	60	19.68	1	0	1	1	211	39.4	8.4	0.77	1	1	1	0	1	0	0	0	0.536
402	1	0	1	1	0	71	29.87	1	0	1	1	201	35.1	9.9	24.41	0	0	1	0	0	1	0	0	3.299
403	0	0	0	1	0	68	22.06	0	0	1	1	183	34.8	5.5	0.25	1	1	1	0	1	1	0	0	3.347
404	0	0	1	1	0	52	35.5	1	1	1	1	210	41	3.8	0.83	1	1	1	0	1	1	0	3	2.167
406	0	0	1	1	0	81	25.76	0	0	1	1	214	38.1	5.7	0.69	1	0	1	0	1	0	0	0	1.345
408	0	0	0	1	0	69	26.04	0	0	1	1	212	43.3	5.9	0.55	1	0	1	0	1	0	1	0	2.629
409	1	0	0	1	0	59	29.83	1	1	1	1	244	37.4	6.8	1.59	1	0	1	0	1	1	1	1	7.942
410	1	0	1	1	0	68	21.68	0	0	1	1	212	39.6	9.7	2.38	1	0	1	0	0	1	0	3	12.722
411	1	0	0	1	1	78	27.26	0	0	1	1	192	38.8	5.3	2.28	1	1	1	0	1	1	0	3	0.933
412	1	0	1	1	0	71	27.73	0	0	1	1	280	32.3	6.4	13.71	1	1	1	1	1	1	1	3	1.398
413	0	0	1	1	0	56	31.66	1	0	0	1	160	30.3	4.7	0.96	0	0	0	0	1	1	0	0	1.62
414	0	0	0	1	1	81	21.43	0	0	1	1	325	37	8.2	10.57	0	1	1	1	0	1	0	0	3.586
415	0	0	0	0	1	60	28.24	1	0	0	1	279	39	8.7	0.13	0	1	1	0	0	0	0	0	1.08
416	1	0	1	1	1	46	37.73	0	0	1	1	278	38.8	6.8	5.2	1	0	1	1	0	1	0	0	4.371
418	0	0	0	1	0	82	30.88	0	0	0	1	177	42	8.7	3.71	0	0	1	1	0	0	0	0	1.632
419	0	0	0	0	1	77	26.86	0	0	1	0	260	30.8	4.8	1.03	1	0	0	0	0	1	0	0	0.887
420	1	0	0	1	0	35	22.55	0	0	1	1	190	39.3	7.1	2.44	1	1	1	0	1	1	0	0	0.508
421	1	0	0	0	1	66	40.79	1	0	1	1	208	39.2	8.1	5.29	1	0	1	1	1	1	0	0	3.648
422	0	0	1	1	0	66	26.48	0	0	1	1	205	42	7.8	0.14	0	0	1	0	0	1	0	0	2.595
427	0	0	0	0	1	69	28.63	0	0	1	0	244	41.9	7.9	83.1	1	0	1	1	1	1	1	0	4.162
430	0	0	0	0	0	60	34.85	0	0	1	0	224	40	5.5	3.25	1	0	1	0	1	1	1	4	0.534
431	0	0	1	1	0	46	33.74	0	0	0	1	237	41.2	6.2	4.74	0	0	0	0	0	1	0	0	1.619
432	0	0	0	1	1	66	21.52	0	0	1	0	150	33.8	4.9	7.93	1	1	0	0	0	1	0	0	1.828
433	0	0	0	1	0	56	35.43	0	0	0	1	216	46	8	3.46	1	0	0	0	0	0	1	0	8.115
434	0	0	0	1	1	84	18.52	0	0	1	1	289	38.2	9.9	1.49	1	0	1	0	0	1	1	0	15.448
435	0	0	0	1	0	58	27.6	0	0	0	0	233	41.4	4.4	1.65	1	0	0	0	1	1	0	0	3.69
436	0	0	0	0	1	52	20.74	0	0	1	1	291	39.1	4.4	0.98	1	1	1	0	1	1	0	0	3.082
437	1	0	1	1	0	65	27.84	1	0	1	1	109	45.5	6.6	0.55	1	0	0	0	0	1	0	0	2.567
438	0	0	0	0	1	70	29.42	0	0	1	1	222	38.7	4.1	1.67	1	1	0	1	0	1	0	0	1.722
439	0	0	0	1	0	81	28	0	0	0	1	154	39.5	6.2	67.33	0	0	0	0	0	1	0	0	18.031
440	0	0	0	1	0	73	29.35	1	1	1	1	112	33.4	5.7	0.6	1	0	1	0	0	1	1	0	1.477
441	0	0	0	1	1	75	27.11	1	0	1	1	100	33.4	6.7	1.14	0	0	1	1	0	1	0	0	4.33
442	0	0	1	1	0	56	31.78	0	0	1	1	205	40.4	5.3	0.65	0	0	1	0	1	1	1	0	2.649
443	1	0	0	1	0	60	36.52	0	0	1	1	245	44	6.4	13.66	0	0	0	0	0	1	0	0	3.043
444	0	0	0	1	0	59	32.47	0	1	1	1	231	47.6	6.3	1.14	1	1	0	0	0	0	0	1	8.55
445	0	1	1	1	1	77	42.89	1	0	1	1	272	34.1	6.2	18.78	0	0	1	0	1	1	0	0	5.747
447	0	0	1	1	1	68	27.59	1	0	0	0	196	41.6	8.7	14.17	0	0	0	0	0	0	0	0	6.466
448	0	0	0	1	0	37	29.41	0	1	0	1	360	39.9	11.1	67.44	0	0	1	0	0	0	0	0	3.652
449	0	0	0	1	1	78	33.74	0	0	1	0	137	40	6.7	3.52	1	0	0	0	0	1	1	0	3.289
454	1	0	1	1	0	79	29.2	1	0	1	1	245	36.4	5	8.39	1	0	0	0	1	0	1	0	0.769
455	0	0	0	1	0	82	23.79	0	0	0	1	204	35.8	9.4	15.41	0	1	1	1	0	1	0	0	2.439
457	0	0	0	0	1	59	30.76	1	1	1	1	239	38.6	6	25.77	0	0	1	1	1	0	0	0	4.752
458	0	0	0	0	1	62	33.67	0	1	1	0	231	32.1	10.1	60.31	1	0	0	0	1	0	1	0	1.737
459	1	0	0	1	0	59	32.98	1	1	1	1	168	39.5	8.8	1.78	1	1	1	0	1	0	1	0	0.747
460	0	0	0	0	1	50	32.98	0	1	1	0	199	41	6.5	1.77	1	1	0	1	0	1	0	0	1.81
461	0	0	1	1	0	59	40.81	1	0	1	1	281	42.9	8.3	11.04	0	0	0	0	0	1	0	4	1.658
462	0	0	1	1	0	67	25.29	0	1	1	1	221	42.8	8	1.23	1	0	1	0	0	1	0	0	2.279
464	1	0	1	1	0	69	26.36	0	1	1	1	137	48.1	6.3	0.53	0	0	1	0	1	1	0	0	2.058
465	0	0	0	0	0	68	25.04	0	1	1	1	215	41.8	7	0.12	1	0	0	0	1	1	0	0	1.917
466	0	0	0	0	1	47	30.35	0	1	0	0	284	40	7.4	127.02	0	0	0	1	0	0	0	0	1.583
467	0	0	0	0	0	55	29.64	1	0	1	0	185	41.9	6.3	0.49	0	0	1	1	1	1	0	0	3.653
468	0	0	1	1	1	65	23.99	0	1	0	1	163	34.1	7.4	2.51	1	0	0	0	0	1	0	0	1.315
469	0	0	0	1	0	73	21.54	0	0	0	0	176	33.5	5.8	3.04	0	0	0	1	1	0	1	0	0.345
470	0	0	0	0	1	50	32.77	0	1	1	1	185	34.1	7	0.41	1	0	1	1	0	0	0	0	2.325
471	0	0	0	0	1	37	19.65	0	0	0	0	237	38.6	6.9	0.5	1	0	0	0	0	1	0	0	4.547
472	0	0	0	1	1	39	30.49	0	0	0	0	264	31.4	7.8	1.86	1	1	0	1	0	0	0	0	4.459
473	0	0	0	0	1	39	32.58	0	0	1	0	278	40.9	6.9	8.86	0	0	0	1	1	1	0	0	11.453
474	0	0	1	1	0	57	31.83	0	0	1	1	224	38.7	5	11.44	0	0	0	0	1	1	0	3	3.043
475	0	0	0	1	0	62	30.81	1	0	1	1	125	37.1	5.5	1.15	0	0	1	0	0	1	0	0	4.437
477	0	0	0	1	0	56	27.77	0	0	0	0	224	41.7	6.4	1.72	0	0	0	0	1	1	0	0	1.452
478	0	0	0	1	0	60	31.08	0	0	0	1	222	45.6	6.8	2.55	1	0	1	1	1	1	0	0	2.192
480	0	0	1	1	0	59	26.81	0	1	1	1	216	41.6	10.3		0	1	0	1	0	1	0	0	1.747
481	0	0	1	1	0	68	32.9	0	0	1	1	170	44.4	6	2.67	0	0	0	1	1	1	0	3	1.24
482	0	1	0	1	1	61	30.49	0	0	1	1	369	38.2	8.3	11.32	0	0	1	0	1	0	1	0	8.3
484	0	0	1	1	0	47	23.25	0	1	1	1	217	46.3	6.5	0.31	1	0	1	0	0	1	0	0	6.296
485	0	0	0	1	0	56	35	0	0	1	1	216	45.6	7.5	1.16	0	0	1	0	0	1	1	0	2.079
486	0	0	0	0	0	81	23.49	0	0	1	1	199	36.5	8.2	5.14	0	0	1	0	0	1	0	0	3.775
488	0	0	1	1	1	69	39.34	0	0	1	0	307	38.9	6.7	35.08	0	0	0	1	0	1	0	0	3.215
489	0	0	1	1	0	44	45.49	1	0	1	0	216	41.3	8.4	8.24	1	1	1	0	1	1	0	3	3.636
491	0	0	1	1	0	56	39.39	0	0	0	1	222	45.4	7.2	7.23	1	1	1	1	0	1	0	0	5.868
493	0	0	0	1	0	79	24.33	0	0	1	1	244	32.3	4.8	2.5	1	0	0	0	1	0	0	0	0.364
494	0	0	0	1	1	52	31.24	1	0	1	1	245	40.2	8.7	10.56	0	0	0	1	1	0	0	0	1.86
496	0	0	0	1	1	42	24.54	0	1	1	1	238	38.3	7.3	1.19	1	0	1	0	1	1	0	0	1.996
497	0	0	0	0	0	50	28.24	0	0	0	0	197	47.3	7.7	3.11	0	0	0	0	0	1	0	0	2.064
498	0	0	1	1	0	57	28.46	0	1	0	1	240	45.1	9	7.91	1	0	1	0	0	0	0	4	4.792
499	0	0	1	1	0	58	32.85	0	0	1	1	174	41.5	4.5	8.46	1	0	0	0	0	1	0	0	3.862
500	0	0	0	0	1	54	27.33	0	0	0	0	200	37.2	5.6	1.5	0	0	0	0	0	1	0	0	2.544
502	0	0	1	1	0	47	26.6	0	0	0	1	232	48.7	5.4	0.8	0	0	1	0	0	1	0	0	6.424
503	0	0	0	0	1	49	46.41	1	1	1	1	217	41.3	8.5	3.03	1	0	0	0	0	1	0	0	4.186
504	0	0	0	0	1	67	30	0	0	1	1	303	42.7	6.9	9.23	1	0	1	0	0	1	0	0	2.926
505	0	0	0	1	0	59	23.84	0	1	1	1	245	46.2	9.1	5.06	1	0	1	0	1	0	0	1	8.546
506	0	0	1	1	1	68	26.43	1	0	1	1	345	39.2	4.9	1.31	0	0	1	0	0	1	0	0	1.705
507	0	0	0	1	0	67	25.76	0	0	1	0	145	49.3	7.4	5.54	0	0	0	0	0	0	1	0	1.609
508	0	0	0	0	0	34	26.57	0	0	0	0	264	50.6	7.1	6.97	0	0	0	1	1	0	0	0	3.763
509	0	0	0	0	0	58	29.19	0	0	1	1	123	39.9	6.4	0.95	1	0	1	0	0	1	0	0	0.976
510	0	0	1	1	1	67	20.09	0	0	1	1	157	35.2	3.8	0.88	0	1	1	0	0	1	0	0	1.218
511	0	0	0	1	0	45	30.2	0	1	0	1	201	50	6.7	10.41	1	1	0	0	0	0	0	0	1.505
512	0	0	1	1	0	55	32.58	1	1	1	1	171	43.3	9.5	3.31	0	0	1	0	1	1	0	0	5.095
513	0	0	1	1	0	56	30.09	0	0	1	1	259	39.1	6.1	1.15	1	1	1	1	0	1	0	0	1.83
514	0	0	0	1	0	56	27.49	0	1	0	1	130	42.3	6.3	5.19	1	0	1	0	0	1	0	0	1.649
515	0	0	0	0	0	33	27.26	0	0	0	0	289	41	5.2	26.01	1	0	0	1	0	0	0	0	5.538
516	0	0	0	1	0	47	25.72	0	0	0	1	283	41.5	6.2	1.61	1	0	1	0	0	1	0	1	3.804
517	0	0	0	0	1	69	17.73	0	0	1	1	291	32.3	5.8	1.63	0	0	0	1	1	1	0	0	4.755
519	0	0	0	1	0	72	24.39	0	0	1	1	199	35.5	22.6	1.38	0	0	1	0	1	1	0	0	1.076
520	0	0	1	1	1	71	32.63	0	0	1	1	242	39.1	6.7	10.26	1	1	0	1	1	0	1	0	1.437
522	0	0	0	1	0	44	31.43	0	1	0	1	194	45.9	5.5	4.17	1	0	0	1	0	1	0	0	6.226
523	0	0	1	1	0	59	36.04	1	0	1	1	243	41	7.8	4.23	1	0	1	0	1	1	0	0	1.655
524	0	0	1	1	0	60	28.15	0	0	0	1	277	42.7	7.4	45.39	1	0	1	1	1	1	0	0	8.204
525	0	0	0	0	1	52	26.91	0	0	1	1	260	42	5.9	1.75	1	0	1	0	1	0	0	0	3.683
526	0	0	0	0	0	48	24.97	0	1	0	0	127	54.6	7.9	3.48	1	0	0	0	1	1	0	0	3.862
527	0	0	0	1	0	63	24.23	1	0	1	1	153	38.5	8.7	0.89	1	0	1	0	0	1	0	0	2.539
529	0	0	0	1	1	82	40.12	0	0	1	1	291	41.2	7.4	9.22	1	0	1	0	0	1	1	0	4.293
531	0	0	1	1	0	69	29.41	1	0	1	1	342	46.3	16	7.28	1	0	1	0	1	1	0	3	3.956
532	0	0	0	1	1	61	34.49	0	0	0	1	355	37.4	9.4	40.94	1	0	1	0	1	0	1	0	5.075
535	0	0	0	0	0	69	27.59	0	1	0	1	210	37.4	9.3	4.06	1	0	0	0	0	1	0	0	2.087
536	0	0	0	1	0	60	29.35	0	1	1	1	315	50	7.3	7.69	1	1	1	1	0	0	1	1	3.395
537	0	0	0	0	1	59	24.42	0	0	1	1	149	37.9	6	1.01	0	0	1	1	0	1	0	0	3.178
538	0	0	0	1	1	62	28.48	0	0	1	1	216	39.5	6	0.71	1	1	1	0	0	1	1	3	6.247
539	0	0	0	1	1	69	36.43	1	0	1	1	244	40.5	8.7	10.86	1	0	0	0	1	1	0	0	3.299
541	0	0	0	0	1	56	39.26	0	1	1	1	264	42.9	5.9	5.78	0	0	0	0	1	1	0	0	4.825
543	0	0	1	1	0	58	32.18	1	0	1	1	195	43.8	8	3.35	1	0	1	1	1	1	1	0	2.168
544	0	0	0	1	1	56	21.34	0	1	0	1	296	42.4	13.2	7.06	0	0	0	1	0	1	1	0	13.547
545	0	0	0	0	0	71	29.41	0	0	0	1	251	35	3.9	6.16	0	0	1	0	0	1	0	0	1.408
546	0	0	1	1	0	42	26.96	0	0	1	1	266	43.8	4.5	0.2	1	0	1	0	1	1	0	1	10.106
547	0	0	0	0	0	52	31.12	0	1	0	1	255	45.4	5.9	10.95	0	0	0	0	0	1	0	0	5.119
548	0	0	0	0	0	52	30.25	0	0	0	1	238	43.3	8.3	0.85	1	1	1	0	1	0	0	0	1.115
550	0	1	0	1	1	69	24.18	0	0	1	1	242	39.3	7.6	0.77	1	0	0	1	0	1	1	0	1.398
551	0	0	0	1	0	62	39.88	0	0	1	1	185	44.7	7	1.57	0	0	1	0	0	1	0	0	1.115
552	1	0	0	1	1	75	27.95	0	0	0	0	280	36.8	8.2	3.51	0	0	1	1	0	1	1	0	13.176
555	0	0	0	1	1	72	29.64	1	0	1	1	168	40.3	6.8	6.23	0	0	0	0	1	1	0	0	2.222
556	0	0	0	1	1	68	19.31	0	0	1	0	391	31.5	9.4	4.87	0	1	0	0	0	0	1	1	0.601
557	0	0	1	1	0	58	47.04	0	0	1	1	110	42.8	5.9	4.51	1	0	1	0	0	1	0	0	6.233
558	0	0	0	1	1	66	26.67	1	1	1	1	277	36	5.7	2.34	1	0	1	1	0	1	0	0	8.873
561	1	0	0	1	1	71	24.45	1	0	0	1	173	35.4	7	0.4	0	0	1	1	1	1	0	1	2.529
562	0	0	1	1	0	76	27.08	1	0	1	1	253	50.6	6.4	25.09	0	0	0	0	0	1	1	0	0.714
563	0	0	0	0	1	51	32.84	0	1	1	1	271	46.8	11.8	3.36	0	0	1	1	0	0	1	0	1.558
564	1	0	0	1	0	70	26.64	0	0	0	1	165	36.9	4.6	9.75	1	0	1	1	0	1	0	0	0.888
565	0	0	1	1	0	85	24.26	0	0	1	1	163	42.8	7.2	1.83	1	0	1	1	1	0	0	0	0.547
566	0	0	1	1	1	75	32.28	1	0	1	1	265	35.2	6.1	0.32	0	0	1	0	1	0	1	3	1.278
567	0	0	0	1	0	67	23.8	0	0	0	1	218	40.1	4.8	1.38	0	0	1	0	0	1	0	0	1.236
568	0	0	0	0	1	58	37.19	1	0	1	1	414	40.4	8.3	11.07	0	0	1	0	0	1	0	0	2.257
569	0	0	0	1	0	71	24.09	0	1	1	1	176	45.5	13.7	2.42	0	0	1	1	0	1	0	0	1.7
570	1	0	1	1	1	57	33.05	0	1	1	1	306	43.8	12.1	6.65	1	0	1	1	0	1	0	0	5.473
571	1	0	1	1	0	74	25.18	0	0	1	1	257	41.5	6.7	3.3	1	0	0	0	0	1	0	0	2.437
572	0	0	0	0	0	57	40.93	1	0	1	1	198	43	6.9	2.91	1	0	1	1	0	1	0	0	1.622
574	0	0	1	1	0	78	31.43	1	0	1	1	393	31.3	9.3	24.48	1	0	1	1	1	1	1	0	2.192
575	0	0	0	1	0	60	32.14	0	1	1	1	341	40.6	5.4	2.56	0	0	0	0	0	0	0	0	2.865
576	0	0	1	1	0	38	31.54	1	1	1	1	254	44.1	8.7	3.88	1	0	1	1	0	1	0	0	1.303
577	0	0	1	1	0	54	28.63	0	1	1	1	281	43.6	6.7	7.98	1	0	1	1	0	1	1	0	0.6
578	1	0	1	1	0	70	32.98	0	0	0	1	154	38.4	5	0.78	1	1	1	0	0	1	0	0	0.822
579	0	0	0	1	1	45	24.17	1	1	1	1	233	34.9	6.1	0.7	1	0	1	1	1	1	0	0	2.458
580	0	0	0	1	1	60	28.36	0	0	1	1	183	42.4	5.7	4.33	0	0	1	0	0	1	1	0	5.833
582	0	0	0	1	0	70	27.93	0	0	1	1	175	47.5	6.8	1	1	0	1	0	1	1	0	0	1.337
583	1	0	0	1	0	67	36.78	1	0	1	1	217	41.2	8.7	5.79	1	0	1	0	0	1	0	0	1.824
584	0	0	1	1	0	62	31.84	0	0	0	1	270	46.5	5.7	0.72	0	0	1	0	0	0	0	0	3.077
585	0	0	0	1	0	53	25.05	1	1	1	1	176	41.3	9.5	3.87	1	0	1	0	0	0	1	2	6.502
586	1	0	1	1	1	73	35.87	0	0	1	1	208	33.8	7.3	0.65	0	1	1	0	0	1	0	0	2.486
587	1	0	0	1	0	84	25.74	0	0	1	0	178	35.6	6.9	2.26	1	0	0	0	0	1	1	0	2.789
588	0	0	0	1	1	63	19.85	0	0	0	0	164	45.8	5.3	4.45	1	0	0	1	0	1	0	0	8.722
589	0	0	0	0	0	50	35.64	0	0	1	1	225	47.1	7.9	0.3	0	0	1	0	1	0	1	0	1.708
591	0	0	0	1	1	76	27	0	0	1	1	366	35	5.9	8.98	1	0	1	1	0	1	0	0	3.479
592	1	0	0	1	1	71	24.83	0	0	1	1	197	32.8	5.4	1.11	1	1	1	0	0	0	0	4	0.375
593	0	0	0	1	0	70	25.88	1	0	0	0	143	41	4.6	0.4	1	0	0	0	0	1	0	0	1.312
594	0	0	0	1	0	83	41.5	0	0	1	1	272	41.9	7.1	10.28	1	0	1	0	1	1	0	0	5.323
596	0	0	0	0	0	39	29.1	0	0	0	1	234	40.6	4.7	1.67	0	1	1	1	0	0	0	0	5.154
598	0	0	0	1	0	80	25.91	0	0	1	1	220	38	10	3.22	1	0	0	0	0	1	0	0	3.971
599	0	0	0	0	0	50	38.36	0	0	0	0	264	45.8	9.2	11.44	0	0	0	0	0	1	0	0	6.712
600	0	0	0	0	1	40	31.5	0	0	0	1	274	39.5	7.9	5.27	0	0	0	0	0	1	0	0	4.789
601	1	0	0	1	0	52	29.7	0	1	0	1	232	45.1	6.8	0.96	1	0	0	0	0	1	0	0	2.106
602	1	0	1	1	1	63	36.39	1	0	1	1	261	37.4	7.5	4.02	1	1	1	0	1	1	0	0	4.099
603	0	0	0	1	0	68	26.68	0	0	0	0	140	37.6	4.3	7.12	1	1	1	0	0	1	1	0	3.173
604	1	0	0	0	0	59	35.1	1	0	1	1	262	41.2	7.4	4.87	1	0	1	0	1	1	0	0	1.269
605	1	0	1	1	0	74	34.85	1	1	1	1	326	38.9	10.3	22.47	1	0	1	1	1	1	1	0	3.673
606	0	0	0	1	0	79	30.8	0	0	0	1	186	39.1	5.8	92.55	1	0	1	1	0	1	0	0	0.567
607	0	0	0	0	0	64	30.08	0	0	1	1	171	41.3	6.4	2.55	0	0	0	0	1	1	0	0	0.259
608	0	1	0	1	1	67	28.52	1	0	1	1	310	39.8	8.2	6.26	1	0	0	1	0	1	0	0	4.267
609	0	0	0	0	1	48	41.65	1	0	0	0	311	40.1	7.9	35.54	0	0	0	0	0	0	1	0	1.7
610	1	0	1	1	0	60	19.56	0	1	1	0	198	44.8	7.8	6.05	1	1	0	0	1	1	0	3	2.064
611	0	0	0	0	0	45	31.14	0	0	0	1	220	40.3	6.9	1.85	0	0	1	0	0	0	0	0	0.849
613	0	0	0	1	0	57	38.66	0	0	0	0	173	47.3	7.1	2.52	0	0	0	0	0	0	0	0	0.533
614	1	0	1	1	0	63	23.84	0	1	1	1	240	45.3	5.8	0.5	1	1	1	0	1	1	0	0	0.21
615	1	0	1	1	0	40	20.99	0	0	1	1	266	45.3	4.4	0.43	1	1	1	0	0	1	0	0	3.446
617	1	0	1	1	1	74	31.88	0	0	1	1	186	34	6.2	10.47	1	1	1	0	1	1	0	3	1.166
618	1	1	1	1	0	57	31.36	0	1	1	1	242	47.6	8.7	0.81	1	0	1	0	1	1	0	0	3.862
619	0	0	0	0	1	54	46.78	0	0	1	1	380	40.6	6.3	18.97	0	1	0	1	0	1	1	0	1.14
620	0	0	1	1	0	43	27.81	0	0	1	1	250	47.3	5.7	1.6	1	1	1	1	0	1	0	0	4.68
621	1	0	0	1	0	38	29.97	1	1	1	1	280	40.8	8.5	2.34	1	1	1	0	1	0	1	3	0.326
622	1	0	1	1	0	54	24.33	0	0	1	1	189	37.1	6.2	5.92	1	0	1	1	0	1	0	0	5.397
624	0	0	0	1	0	76	29.62	0	0	0	1	204	40.6	4.6	0.45	0	0	1	0	0	1	0	0	3.007
625	0	0	0	1	0	70	25.06	0	0	1	0	257	46.3	5.4	0.81	0	0	0	0	0	0	0	0	7.404
626	0	0	0	1	0	64	20.8	0	1	0	0	193	43.3	8.6	8.32	0	0	0	0	0	1	0	0	4.869
627	0	0	0	1	0	61	27.1	0	0	1	1	174	45.7	4.9	2.75	1	1	1	1	0	0	1	0	1.608
628	0	0	0	0	0	64	23.09	0	0	0	1	157	39.7	6.3	0.24	0	1	1	1	0	0	0	0	0.326
629	0	0	0	1	1	79	25.47	0	0	1	1	250	37.8	7.8	3.22	1	0	0	0	0	0	1	0	2.646
632	0	0	0	0	0	49	27.17	0	0	1	1	228	42.2	4.5	6.15	1	1	0	0	0	0	0	3	1.857
634	1	0	0	1	0	45	29.48	0	0	0	1	256	45	6.5	1.53	1	1	1	1	0	1	0	1	1.502
636	0	0	1	1	0	54	24.56	0	1	0	1	345	40.4	9.8	1.52	0	1	1	0	0	1	0	3	2.678
637	0	0	0	1	0	67	33.41	1	0	0	1	328	41	18.1	2.14	0	1	1	0	0	0	0	0	7.999
638	0	0	0	1	0	57	27.36	0	0	1	0	266	45.7	8.6	9.87	1	0	0	1	1	1	0	0	2.6
639	0	0	1	1	1	79	28.71	0	0	1	1	222	34.8	5.6	4.75	1	0	1	0	0	1	1	0	8.24
640	0	0	1	1	1	43	24.32	0	0	0	0	228	41.4	9.3	5.61	1	0	0	1	0	1	0	0	2.107
641	0	0	0	1	1	46	43.4	1	0	1	1	240	35.8	9.3	14.32	1	0	1	1	0	1	1	0	0.964
642	1	0	1	1	0	42	27.21	0	1	0	1	255	43.1	6.8	1.39	1	1	1	0	1	1	0	0	1.687
643	0	0	1	1	0	73	27.98	0	0	1	1	157	35.9	8.3	0.94	1	0	1	0	1	0	0	0	8.208
644	0	0	0	0	0	55	31.66	1	1	1	0	203	42.5	5.3	3.7	0	0	0	0	1	0	0	0	2.212
645	0	0	0	1	1	55	38.34	1	1	1	1	270	40	8.6	5.34	1	0	1	0	1	1	0	1	4.587
646	0	0	1	1	0	67	26.48	1	0	1	1	132	32.8	4.9	1.15	1	0	1	0	1	0	1	0	6.642
647	0	0	0	1	0	68	26.22	0	0	1	1	158	40.8	5	0.41	0	0	1	0	0	0	0	0	5.207
649	0	0	0	1	1	79	30.43	0	0	1	0	214	37.6	9.6	11.61	1	0	0	1	0	1	0	0	4.637
650	0	0	0	1	1	80	28.32	0	0	1	1	192	38.9	7.1	41.18	0	0	1	1	0	1	1	0	10.949
651	0	0	0	1	0	68	34.72	0	1	1	1	235	46	4.9	3.54	0	1	0	0	1	0	0	0	14.51
652	1	0	1	1	0	59	31.7	1	1	1	1	203	42.7	9.2	0.57	1	0	1	1	0	1	0	3	12.593
654	0	0	0	0	0	55	23.98	0	0	0	1	240	43.8	3.9	0.69	0	0	1	0	0	0	0	0	3.953
655	0	0	0	1	0	74	19.32	0	0	0	1	135	32	7.3	5.66	1	0	1	0	1	0	0	0	12.06
658	0	0	1	1	0	74	24.37	0	0	1	1	228	40.8	4.5	1.21	1	0	1	1	0	0	0	0	11.446
659	0	0	1	1	0	56	29.92	1	0	1	1	265	42.4	6.7	0.14	0	0	1	0	0	0	0	0	0.864
661	0	0	0	1	1	67	26.31	1	0	1	1	247	36.4	7.1	0.6	1	1	1	0	1	1	1	0	1.74
665	0	0	0	1	0	77	26.48	0	0	1	1	231	44.7	10.2	4.89	1	0	1	1	1	1	0	3	1.766
666	0	0	0	0	1	51	19.27	0	0	0	1	309	36.5	4.3	0.39	1	0	0	0	0	0	0	0	5.538
668	0	1	0	0	1	62	38.44	0	1	1	1	245	40.1	7.9	3.23	1	0	0	1	0	1	0	0	2.362
669	0	0	1	1	0	61	27.26	0	0	1	1	232	39.7	5	0.91	0	0	0	0	1	1	0	0	17.862
670	0	0	0	1	1	67	31.13	0	0	1	0	378	34.2	7.2	76.23	1	0	0	1	0	1	0	0	5.804
671	0	0	0	1	0	76	32.28	0	0	1	0	197	41	5.9	3.31	1	0	0	0	1	1	0	0	3.929
672	0	0	0	1	1	70	26.21	0	0	1	1	250	40.7	7.9	4.98	1	0	0	0	0	0	0	0	1.862
673	0	0	0	0	0	48	27.4	0	1	1	1	287	45.8	3.9	1.56	0	1	1	1	1	0	0	0	0.87
674	0	0	0	1	0	76	26.68	0	0	1	1	215	39.2	8	3.88	0	0	1	0	0	0	1	2	30.5
675	1	0	1	1	0	54	33.13	0	0	1	1	332	44.1	7.9	1.68	1	0	1	0	0	1	1	1	6.839
676	1	0	0	1	1	76	33.22	1	0	1	1	268	31	6	2.73	1	1	1	0	0	1	0	0	2.248
678	0	0	0	0	1	51	22.59	0	0	0	1	270	39.1	5.3	0.89	1	1	1	0	0	0	0	0	1.15
679	0	0	0	0	0	52	26.57	0	0	1	0	273	48.2	7.9	4	0	0	0	1	0	1	0	0	0.53
680	0	0	0	0	1	33	33.88	0	0	1	0	358	36.1	6.7	3.21	1	0	0	0	0	1	0	0	2.169
681	0	0	0	1	1	80	22.81	0	0	1	0	208	36.8	4.5	3.42	0	1	0	1	1	1	0	0	4.821
682	0	0	1	1	0	47	24.13	0	1	1	1	217	48	6.6	0.39	1	1	1	0	1	1	0	1	2.341
683	0	0	1	1	0	47	29.57	0	1	0	1	290	45.3	8.4	3.6	1	1	1	0	0	1	0	0	2.768
684	0	0	1	1	0	67	28.63	0	0	1	1	175	41.1	4.4	3.42	1	0	0	0	0	1	1	0	3.602
685	0	0	1	1	0	58	26.5	0	0	1	0	269	38.9	6.9	0.54	1	1	0	0	1	0	1	0	1.059
686	1	0	1	1	0	53	30.08	0	0	1	1	150	43.6	7	4.01	1	1	1	1	1	0	1	0	3.939
687	0	0	1	1	0	54	29.41	0	0	1	0	130	41.8	3.5	1.26	1	0	0	0	1	1	0	3	2.568
688	0	0	1	1	0	68	27.59	1	0	0	1	201	40.4	9.4	1.95	0	1	1	1	1	1	0	0	1.533
689	0	0	0	1	0	67	38.42	1	0	1	1	273	32.5	8.1	6.63	1	0	1	0	1	1	0	0	3.637
692	0	0	0	1	0	69	25.82	0	0	0	0	194	38.1	4.7	0.87	1	0	0	0	0	1	0	0	3.77
693	1	0	0	1	0	45	29.35	0	1	1	1	231	38.7	5.5	1.5	1	1	1	1	1	1	0	1	2.722
694	1	0	0	1	0	53	29.35	0	0	1	1	232	38.1	5.5	0.62	1	1	1	0	0	0	0	0	2.377
696	1	0	0	1	1	79	25.59	0	0	1	1	142	42.9	6.5	0.2	0	0	1	0	0	1	1	3	3.611
697	0	0	0	0	1	64	24.77	0	0	1	0	237	36.6	6.6	0.24	0	1	1	1	1	0	0	0	0.742
698	0	0	0	1	1	56	31.38	0	0	1	1	251	37.8	5.2	2.34	0	1	1	0	1	0	1	0	2.534
699	0	0	0	1	0	68	26.17	0	0	1	1	206	43.1	7.1	0.87	1	1	1	0	1	1	0	0	3.019
700	0	0	0	1	0	55	25.46	0	0	1	1	205	42.6	5.9	1.72	0	0	1	0	1	1	0	0	0.88
